# Supplementary material for: A multivariate decomposition analysis of drivers of overweight and obesity among Ghanaian women
Source: Commun Med (Lond). 2026 Jan 15;6:122. doi: 10.1038/s43856-026-01391-2 (PMC12917117; doi:10.1038/s43856-026-01391-2)
Supplement: Supplementary file 3 — Supplementary Data 1 [file 43856_2026_1391_MOESM3_ESM.xlsx]

## Sheet: Table
Prevalence Estimates of Overweight and Obesity: Survey-Weighted Population Characteristics, Ghana Demographic and Health Surveys 2003, 2008, 2014, 2022
Participant characteristics	2003	2008	2014	2022	Legend / Description
Sex: Female [N]	4840	4367	4314	6875	Number of female participants in survey
Age of respondent [Mean ± SD]	29.24 ± 9.80	29.10 ± 9.84	29.96 ± 9.81	29.86 ± 9.89	Mean ± standard deviation of respondent’s age at the time of survey in years
BMI [Mean ± SD]	23.10 ± 4.57	23.60 ± 4.86	24.83 ± 5.33	25.04 ± 5.58	Mean ± standard deviation of respondent's body mass index
Underweight: BMI < 18.5 kg/m2 (%)	9.28	8.63	6.18	7.34	Percentage of respondents classified as underweight based on WHO body mass index cut-offs
Healthy weight: 18.5 - 24.9 kg/m2 (%)	65.44	61.45	53.74	49.68	Percentage of respondents classified as healthy weight based on WHO body mass index cut-offs
Overweight: 25.0 - 29.9 kg/m2 (%)	17.22	20.67	24.81	24.51	Percentage of respondents classified as overweight based on WHO body mass index cut-offs
Obesity: BMI > 30.0 kg/m2 (%)	8.06	9.25	15.27	18.47	Percentage of respondents classified as obese based on WHO body mass index cut-offs
Educational attainment (%)					Percentage of respondents by highest level of formal education attained
No education	26.83	20.47	18.91	15.52
Primary	20.33	20.03	18.24	13.89
Secondary	50.03	55.77	56.93	60.58
Higher	2.81	3.73	5.92	10.01
Place of residence (%)					Percentage of respondents residing in urban or rural areas
Urban	49.19	49.31	54.82	58.07
Rural	50.81	50.69	45.18	41.93
Wealth index (%)					Percentage of respondents by household wealth quintile
Poorest	16.43	15.27	16.58	15.43
Poorer	16.66	17.72	17.03	17.68
Middle	18.75	19.97	20.8	20.62
Richer	21.96	23.53	22.37	23.34
Richest	26.21	23.51	23.21	22.93
Religion (%)					Percentage of respondents by self-reported religious affiliation
Christians	92.98	78.2	80.39	77.98
Muslims	2.67	14.71	15.2	18.5
Others (including traditional/spiritualist)	0	4.08	2.15	1.69
No religion	4.35	2.99	2.23	1.83
Missing data	0	0.01	0.02	0
Ethnicity (%)					Percentage of respondents by self-reported ethnic affiliation
Akan	51.14	51.39	51.26	47.02
Ewe	13.6	12.7	13.14	11.9
Mole-Dagbani	11.7	15.52	14.07	18.17
Ga-Dangme	8.72	7.17	7.79	6.67
Gurma	2.26	3.45	5.69	6.13
Others	12.58	9.76	8.06	10.11	Note: Others include Guan, Grusi, Mande-Busanga, and other ethnic groups
Marital status (%)					Percentage of respondents by current marital status
Never married	30.32	34.68	34.01	37.1
Married / Co-habiting	59.71	55.49	54.68	51.9
Divorced /separated/ widowed	9.97	9.83	11.31	11
Occupation (%)					Percentage of respondents by primary occupation at the time of the survey
Not working	22.48	22.85	23.4	22.38
Professional/clerical	3.54	4.89	6.68	8.94
Sales	25.91	30.93	36.72	9.86
Services	6.58	8.95	1.95	44.83
Manual	13.23	8.3	12.61	9.71
Agricultural	27.64	23.09	18.53	4.28
Currently working (%)					Percentage of respondents currently engaged in any income-generating activity
No	24.95	24.82	26.26	25.51
Yes	74.98	74.44	73.69	74.49
Missing	0.07	0.74	0.05	0
Region (%)					Percentage of respondents by region of residence
Ashanti	18.96	20.82	18.3	19.52
Brong-Ahafo	10.03	9	8.18	10.18
Central	7.86	8.54	10.1	12.12
Eastern	10.96	10.22	8.73	8.17
Greater Accra	17.53	17.48	20.55	16.51
Northern	7.75	8.82	8.69	9.12
Upper East	2.6	4.91	3.85	6.02
Upper West	4.94	2.47	2.31	2.6
Volta	9.08	8.69	7.57	6.88
Western	10.3	9.05	11.73	8.88
Sex of household head (%)					Percentage of respondents by sex of the household head
Male	61.84	59.77	60.5	54.33
Female	38.16	40.23	39.5	45.67
Electricity (%)					Percentage of households with access to electricity
No	47.73	37.39	21.36	13.33
Yes	50.95	61.31	76.08	84.47
Not a dejure resident	1.24	1.3	2.56	2.2
Missing	0.08	0	0	0
Health insurance (%)					Percentage of respondents with health insurance coverage
No	0	60.7	39.36	10.49
Yes	0	39.22	60.64	89.51
Missing data	100	0.08	0	0
Currently breastfeeding (%)					Percentage of respondents who are currently breastfeeding
No	75.31	78.46	77.15	80.74
Yes	24.69	21.54	22.85	19.26
Fertility status (%)					Percentage of respondents by fertility status at the time of the survey
Fecund	74.72	77.55	76.05	81.12
Postpartum amenorrhoeic	12.53	10.37	10.43	8.57
Infecund, menopausal	12.75	12.08	13.52	10.31
Smoking (%)					Percentage of respondents who currently smoke tobacco
No	99.97	99.84	99.91	99.08
Yes	0.03	0.16	0.09	0.92
Contraceptive use (%)					Percentage of respondents currently using any contraceptive method
No method	77.48	78.72	74.99	64.34
Folkloric method	0.44	0.66	0.24	1.24
Traditional method	5.47	5.86	4.6	8.31
Modern method	16.62	14.77	20.16	26.11
Frequency watching television (%)					Percentage of respondents by frequency of watching television
Not at all	39.04	35.92	23.88	22.67
Less than once a week	19.41	20.43	25.49	16.09
At least once a week	41.55	43.64	50.63	61.24
Frequency listening to radio (%)					Percentage of respondents by frequency of listening to radio
Not at all	12.4	14.69	15.84	31.65
Less than once a week	13.29	8.19	32.19	24.73
At least once a week	74.29	77.06	51.97	43.62
Frequency reading newspaper (%)					Percentage of respondents by frequency of reading newspaper
Not at all	78.47	75.66	81.28	87.69
Less than once a week	8.86	8.81	10.01	8.55
At least once a week	12.58	15.41	8.64	3.76
Births in last 5 years [Mean ± SD]	0.62 ± 0.79	0.56 ± 0.77	0.59 ± 0.78	0.54 ± 0.72	Mean number of births in the five years preceding the survey, with standard deviation
Minimum	0	0	0	0	Minimum number of births in the past five years
Maximum	5	4	5	4	Maximum number of births in the past five years
Household size [Mean ± SD]	5.59 ± 2.92	5.08 ± 2.67	4.97 ± 2.74	5.00 ± 2.70	Mean (± SD) number of household members
Minimum	1	1	1	1	Minimum number of household members
Maximum	40	22	21	35	Maximum number of household members
Prevalence estimates reflect survey-weighted proportions. Unweighted frequencies are omitted because raw counts do not correspond to the weighted population and could lead to misinterpretation. N = number of observations; SD = standard deviation; BMI = body mass index.

## Sheet: decomposition - overweight (wt)
Multivariate decomposition, showing contributions to the gap attributed to differences in endowments and to differences in coefficients
Decomposition results
	2003 - 2008 GDHS			2008 - 2014 GDHS			2014 - 2022 GDHS			2003 - 2022 GDHS
	Overweight			Overweight			Overweight			Overweight
	Endowments	Coefficients	Interaction	Endowments	Coefficients	Interaction	Endowments	Coefficients	Interaction	Endowments	Coefficients	Interaction
(Intercept)	0	0.526361	0	0	-0.199888	0	0	-0.0342827	0	0	0.29219	0
Age	0.00961223	-0.446372	-0.0023	-0.0614412	-0.194636	0.00565686	0.007158	-0.112921	-0.000364058	-0.0464216	-0.76519	0.0159996
Marital status: Married / living with partner
Never in union	0.0215666	-0.265872	0.033665	-0.00489432	0.0732195	0.00149228	0.014055	-0.0929607	0.00773276	0.0309133	-0.2973	0.0543914
Widowed / divorced / separated	-4.86457e-05	-0.0291104	-0.0004	-0.000251903	-0.00603394	0.000785957	0.00036	-0.0108527	-0.000307032	-0.00118994	-0.04927	0.00460427
Education: No education
Primary	0.000814497	-0.00223459	-3.1e-05	0.006136	-0.00750692	-0.000746691	0.025002	-0.0329069	-0.0102983	0.0370126	-0.04017	-0.0186113
Secondary	-0.00872318	0.0319425	-0.0033	-0.00483391	-0.158044	0.00312975	-0.01852	-0.0471598	0.00284603	-0.0534703	-0.18067	0.0314745
Higher	-0.00376557	0.00685718	-0.00169	-0.0113455	-0.00637567	0.00235849	-0.01866	0.00604055	-0.00246392	-0.0328866	0.013653	-0.00981243
Wealth quintile: Poorest
Poorer	-0.00078006	0.0189257	-0.00115	0.00333301	-0.0686684	-0.00282585	-0.00289	0.00516718	-0.0001895	-0.00457715	-0.04725	0.00274053
Middle	-0.00566117	0.00984015	-0.00061	-0.0096158	-0.151003	0.00589333	0.00135	0.0932324	0.000833711	-0.0136352	-0.04628	0.00418028
Richer	-0.0211192	-0.0278071	0.001899	0.0199045	-0.0898022	-0.00465796	-0.0109	0.139007	-0.00579808	-0.0159103	0.017709	-0.00107773
Richest	0.0408008	0.0591264	0.006738	0.00686654	-0.132594	-0.00187484	0.004119	0.144105	0.00176841	0.0481887	0.070714	0.0101528
Residence location: Rural
Urban	-0.000564618	-0.0930754	0.000328	0.0154418	0.33269	-0.0332482	-0.01092	-0.358039	0.020112	-0.0298269	-0.11511	0.0176684
Region: Ashanti
Brong Ahafo	-0.00372083	0.0215506	0.002454	4.13502e-05	-0.03008	-0.00304732	0.005103	0.0265177	-0.00520283	0.000363502	0.01344	-0.000187832
Central	-0.00160485	0.00922712	-0.00073	0.00218481	0.0381482	-0.00584349	0.003847	0.00587829	-0.00098294	0.0080688	0.06477	-0.0227173
Eastern	0.00288025	-0.0287579	-0.00206	-0.00268679	0.0500389	0.00852722	-0.00097	-0.000527065	-3.60032e-05	-0.00484064	0.023313	0.00792959
Greater Accra	7.64431e-05	0.0719204	0.000204	-0.00574443	-0.00698094	0.00103833	-0.01206	0.0803753	0.0196416	-0.00307357	0.14266	0.00888708
Northern	0.00233669	-0.0573476	0.006881	-0.000646224	0.0403332	0.000437337	0.002538	-0.00802797	0.00037404	0.00827573	-0.02523	0.00383218
Upper East	0.00423569	-0.0366418	0.017349	-0.000628076	-0.00473906	-0.00131434	0.013619	0.0342044	-0.0123411	0.0215198	-0.01809	0.010312
Upper West	-0.00919257	-0.0110676	-0.01109	-0.000305031	-0.00395557	-0.000259424	0.002178	0.0143043	-0.00159426	-0.0175041	-0.00184	-0.00164547
Volta	0.00106877	-0.0283861	-0.00134	-0.00308733	0.0408545	0.00596397	-0.00264	0.00704922	0.000708145	-0.0084263	0.021665	0.00694998
Western	0.0035732	-0.0036371	-0.0005	-0.00032012	0.0322741	-0.00735887	-0.00711	0.0231765	0.00744862	-0.00354472	0.044035	0.00705856
TV watching frequency: Not at all
At least once a week	-0.0210362	0.034758	-0.00671	0.016108	-0.0912579	-0.00766337	-0.03488	0.0307453	-0.00532755	-0.0557134	-0.04085	0.0113082
Less than once a week	0.0177473	-0.0236465	-0.01919	-0.0485392	-0.0153622	0.00981788	0.01825	0.0166886	0.0097395	0.00110697	-0.03439	-0.00121722
Household head: Male
Female	-0.00592765	-0.0771527	0.004022	0.000860752	0.0675106	0.00131994	-0.00924	-0.0174923	0.00236225	-0.0112231	-0.02693	0.00441918
Number of household members	-0.0138418	0.083125	0.008394	-0.00299848	0.0025644	5.62496e-05	0.00103	0.0356985	-0.000212216	-0.0205155	0.120106	0.0142252
Contraceptive method: No method
Folkloric method	-0.00130883	-0.00490869	0.001606	-0.00200637	0.00260004	0.00455183	-0.00402	-0.0109171	0.0088075	-0.00320332	-0.0067	0.0043022
Traditional method	-0.00113385	-0.0228281	0.001596	0.000570629	0.0106514	0.00291614	-0.0102	-0.0191331	0.00852809	-0.00785981	-0.03225	0.011072
Modern method	0.00829247	-0.0366042	-0.00459	-0.00958441	0.0543639	-0.0145181	-0.0206	-0.043885	0.0100025	-0.0328197	-0.03816	0.0138575
Number of births	0.00542306	-0.0630013	-0.0063	-0.00104592	0.033831	-0.00154022	0.007649	-0.0604008	-0.00567553	0.0120961	-0.08981	-0.013346
Total (log-odds):	0.0199989	-0.384817	0.0231331	-0.0985275	-0.387848	-0.0309532	-0.057357	-0.187315	0.0501119	-0.199097	-1.03123	0.17675
Percent:	-5.85301	112.623	-6.77028	19.0454	74.9713	5.98326	29.4803	96.2762	-25.7565	18.8972	97.879	-16.7762
Overweight and obesity prevalence:	0.252756	0.299015	-0.0462584	0.299015	0.400798	-0.101783	0.400798	0.429781	-0.028983	0.252756	0.429781	-0.177025
	2003	2008	difference	2008	2014	difference	2014	2022	difference	2003	2022	difference

## Sheet: decomposition - obesity (wt)
Multivariate decomposition, showing contributions to the gap attributed to differences in endowments and to differences in coefficients
Decomposition results
	2003 - 2008 GDHS			2008 - 2014 GDHS			2014 - 2022 GDHS			2003 - 2022 GDHS
	Obesity			Obesity			Obesity			Obesity
	Endowments	Coefficients	Interaction	Endowments	Coefficients	Interaction	Endowments	Coefficients	Interaction	Endowments	Coefficients	Interaction
(Intercept)	0	-0.40477	0	0	1.21336	0	0	-1.83058	0	0	-1.02199	0
Age	0.0101396	0.00983424	5.07242e-05	-0.07488	-0.551835	0.0160384	0.0067928	0.461295	0.00148722	-0.0440548	-0.0786698	0.00164494
Marital status: Married / living with partner
Never in union	0.0512385	-0.0985813	0.0124824	-0.00346	-0.226796	-0.00462229	0.00942592	-0.0718746	0.00597876	0.0207311	-0.424626	0.0776857
Widowed / divorced / separated	-0.000111505	-0.0427594	-0.000583308	-0.00105	-0.017484	0.0022774	0.000176421	0.00162757	4.60453e-05	-0.000582751	-0.0631861	0.00590474
Education: No education
Primary	0.00114824	-0.0580125	-0.000793184	0.00556	0.0204903	0.00203811	0.0154691	-0.00685921	-0.00214661	0.0229	-0.0314404	-0.0145659
Secondary	-0.0139309	-0.0760447	0.00786414	-0.00222	0.0252625	-0.000500273	-0.0155264	-0.137905	0.00832241	-0.0448193	-0.193584	0.0337235
Higher	-0.00147451	0.00433221	-0.0010657	-0.00358	-0.000170274	6.29878e-05	-0.0237819	-0.0419493	0.017111	-0.0419029	-0.0306246	0.0220099
Wealth quintile: Poorest
Poorer	-0.000961013	-0.0100244	0.000609432	0.007348	-0.16338	-0.00672347	-0.00239631	0.12002	-0.00440157	-0.00379018	-0.0595754	0.00345572
Middle	-0.00412619	0.0575528	-0.00355473	-0.01817	-0.396155	0.0154611	0.00137325	0.307977	0.00275402	-0.0138702	-0.025307	0.00228572
Richer	-0.0189683	0.0742636	-0.00507259	0.031672	-0.346611	-0.0179784	-0.0129183	0.327482	-0.0136595	-0.0188479	0.0394593	-0.00240135
Richest	0.0465067	0.101307	0.0115452	0.01074	-0.357139	-0.00504983	0.00464796	0.371574	0.00455983	0.0543806	0.117448	0.0168628
Residence location: Rural
Urban	-0.000506603	-0.00142144	5.00451e-06	0.016542	0.325387	-0.0325184	-0.0111878	-0.374539	0.0210388	-0.0305699	-0.03146	0.00482872
Region: Ashanti
Brong Ahafo	-0.00352392	0.027517	0.0031332	-0.00486	0.0198878	0.00201478	0.002506	-0.0469307	0.00920789	0.000178503	0.00889621	-0.000124329
Central	-0.000524105	-0.0139843	0.00110958	-0.00319	-0.0130223	0.00199474	-0.00297219	0.00722888	-0.00120878	-0.0062342	-0.0282378	0.00990402
Eastern	0.00313901	-0.0300515	-0.0021578	0.003294	0.0180193	0.00307071	0.000559179	0.00991	0.000676942	0.00278441	0.00274292	0.000932983
Greater Accra	0.000283301	-0.0448878	-0.000127398	-0.01394	0.0235287	-0.00349961	0.00520253	0.054035	0.0132048	0.00132622	0.0305677	0.00190423
Northern	0.00309841	-0.109251	0.0131095	-0.00022	-0.00496955	-5.38854e-05	0.00260891	0.0344144	-0.00160344	0.00850548	-0.084159	0.0127836
Upper East	0.00215201	-0.0403514	0.0191051	0.001213	-0.00793076	-0.00219953	0.00958203	0.0333979	-0.0120501	0.0151404	-0.0284313	0.0162087
Upper West	-0.00823451	-0.0417939	-0.0418922	-0.00016	-0.00532249	-0.000349072	0.0018815	0.014195	-0.00158208	-0.0151236	-0.0359364	-0.0321943
Volta	0.00212842	-0.0271691	-0.00128586	-0.00155	0.0498458	0.00727652	-0.000901928	-0.00065672	-6.59723e-05	-0.00288011	0.0230949	0.00740857
Western	0.0033572	-0.0207676	-0.00285421	0.00304	0.0449739	-0.0102546	-0.00190567	-0.00415968	-0.00133687	-0.000950459	0.00951722	0.00152554
TV watching frequency: Not at all
At least once a week	-0.0377064	0.023013	-0.0044411	0.006527	0.102521	0.00860917	-0.0178546	-0.00901558	0.00156222	-0.0285207	0.140674	-0.0389379
Less than once a week	0.0257144	0.00579589	0.00470408	0.010504	0.104223	-0.0666082	-0.00548263	-0.00098459	-0.00057461	-0.000332549	0.0749701	0.00265383
Household head: Male
Female	-0.00513872	-0.0666923	0.00347646	0.001441	0.0229745	0.000449188	-0.00319399	0.0615742	-0.00831529	-0.00388124	0.0125093	-0.0020528
Number of household members	-0.0148168	0.276009	0.0278708	0.003762	-0.315103	-0.00691173	0.00040895	0.241338	-0.00143468	-0.00814777	0.19605	0.02322
Contraceptive method: No method
Folkloric method	0.000181835	0.00967069	-0.00316476	-0.05522	0.0313414	0.0548686	-0.00408188	-0.168293	0.135772	-0.00325032	0.0120887	-0.00776585
Traditional method	-0.000689492	-0.0182463	0.00127531	0.0001	0.00737912	0.00202026	0.00249419	0.00625505	-0.00278803	0.00192116	-0.0062756	0.00215455
Modern method	0.0065794	-0.0533434	-0.00668697	-0.00433	0.0553814	-0.0147898	-0.0139567	-0.0402157	0.00916619	-0.0222383	-0.0627498	0.022789
Number of births	-0.00694386	0.135989	0.0136019	-0.00309	-0.140696	0.00640548	0.00421526	0.0172641	0.00162221	0.00666617	0.0188902	0.00280706
Total (log-odds):	0.0380102	-0.432869	0.0462629	-0.0882013	-0.482037	-0.0494716	-0.0488162	-0.66438	0.181343	-0.155463	-1.51935	0.174651
Percent:	-10.9038	124.175	-13.2712	14.2327	77.7843	7.98303	9.1785	124.918	-34.0964	10.3631	101.279	-11.6422
Obesity prevalence:	0.0806628	0.0924253	-0.0117625	0.0924253	0.15268	-0.0602543	0.15268	0.184669	-0.0319894	0.0806628	0.184669	-0.104006
	2003	2008	difference	2008	2014	difference	2014	2022	difference	2003	2022	difference
