# Supplementary material for: A multivariate decomposition analysis of drivers of overweight and obesity among Ghanaian women
Source: Commun Med (Lond). 2026 Jan 15;6:122. doi: 10.1038/s43856-026-01391-2 (PMC12917117; doi:10.1038/s43856-026-01391-2)
Supplement: Supplementary file 4 — Supplementary Data 2 [file 43856_2026_1391_MOESM4_ESM.xlsx]

## Sheet: Table
Trends of overweight and obesity among women of reproductive age by household and individual-level variables, Ghana Demographic and Health Surveys 2003, 2008, 2014 and 2022
Variable	2003 GDHS		2008 GDHS		2014 GDHS		2022 GDHS		Percentage point difference				Legend / Description
	N=4,840		N=4,367		N=4,314		N=6,875		2003 - 2008	2008 - 2014	2014 - 2022	2003 - 2022
	%	P-value	%	P-value	%	P-value	%	P-value
Overall prevalence	25.3		29.9		40.1		43		0.046	0.102	0.029	0.177	Percentage of women who are overweight or obese
Age (years)		<0.001		<0.001		<0.001		<0.001					Categorised age of women at the time of interview
15-19	8		10.3		8.7		12.2		0.023	-0.016	0.035	0.042
20-34	24.6		29.9		41.2		42.6		0.053	0.113	0.014	0.18
35-49	37.4		43		55		60.2		0.056	0.12	0.052	0.228
Marital status		<0.001		<0.001		<0.001		<0.001					Current marital status of the respondent
Married / Cohabiting	30.5		35.3		47.9		50.6		0.048	0.126	0.027	0.201
Never married	12.9		17.9		21.9		26.5		0.05	0.04	0.046	0.136
Previously married	32		41.7		56.8		62.2		0.097	0.151	0.054	0.302	Widowed, separated, or divorced
Educational attainment		<0.001		<0.001		<0.001		<0.001					Highest level of formal education attained
No education	16.5		21.3		26.9		30.7		0.048	0.056	0.038	0.142
Primary	24.3		30.1		37.6		44.4		0.058	0.075	0.068	0.201
Secondary	29		31.7		43.3		43.5		0.029	0.116	0.002	0.145
Higher	49.9		50.4		59.1		56.7		0.005	0.087	-0.024	0.068
Wealth quintile		<0.001		<0.001		<0.001		<0.001					Household wealth index divided into quintiles
Poorest	7.7		11.7		12.6		16.6		0.04	0.009	0.04	0.089
Poorer	12.8		15.8		24.6		31		0.03	0.088	0.064	0.182
Middle	18.4		23.3		38.9		41.8		0.049	0.156	0.029	0.234
Richer	29.8		41.2		52.3		52.9		0.114	0.111	0.006	0.231
Richest	45.3		46.8		60.3		61		0.015	0.135	0.007	0.157
Residence location		<0.001		<0.001		<0.001		<0.001					Place of residence classified as urban or rural
Rural	15.8		19.9		29.3		30.9		0.041	0.094	0.016	0.151
Urban	35.1		40.3		49		51.7		0.052	0.087	0.027	0.166
Region		<0.001		<0.001		<0.001		<0.001					Administrative region of residence at the time of the survey
Ashanti	26.1		30.7		45.4		52.4		0.046	0.147	0.07	0.263
Brong-Ahafo	19.8		20.2		34.6		38		0.004	0.144	0.034	0.182
Central	26.2		31.9		40.7		45.4		0.057	0.088	0.047	0.192
Eastern	24.8		33.8		38.5		47.7		0.09	0.047	0.092	0.229
Greater Accra	46.3		44.5		57.3		54.5		-0.018	0.128	-0.028	0.082
Northern	7.5		13.8		12.4		24.1		0.063	-0.014	0.117	0.166
Upper East	6.5		15.3		19.1		21.6		0.088	0.038	0.025	0.151
Upper West	7.4		12.7		20.6		20.8		0.053	0.079	0.002	0.134
Volta	18.8		28		31.1		36.7		0.092	0.031	0.056	0.179
Western	25.8		33.5		43.1		44.1		0.077	0.096	0.01	0.183
TV watching frequency		<0.001		<0.001		<0.001		<0.001					Self-reported frequency of watching television
Not at all	15.9		20.3		22.7		27.4		0.044	0.024	0.047	0.115
Almost every day	39.1		40		-		-		0.009	-	-	-
At least once a week	28.8		29.5		47.2		49.4		0.007	0.177	0.022	0.206
Less than once a week	22.5		30.7		42.2		40.5		0.082	0.115	-0.017	0.18
Household head		0.008		<0.001		0.009		<0.001					Percentage of respondents by sex of the household head
Male	23.8		27.8		38.1		39.9		0.04	0.103	0.018	0.161
Female	27.6		33.1		43		46.6		0.055	0.099	0.036	0.19
Household members		<0.001		<0.001		<0.001		<0.001					Percentage of respondents by number of household members
0 – 1	32.3		35.9		52.3		50.3		0.036	0.164	-0.02	0.18
2 – 5	28.1		33		44.8		47.4		0.049	0.118	0.026	0.193
>5	21.5		24.3		30.3		34.4		0.028	0.06	0.041	0.129
Contraceptive method		<0.001		<0.001		0.016		<0.001					Percentage of respondents by current contraceptive method used
No method	23.2		27		38.4		38.7		0.038	0.114	0.003	0.155
Folkloric method	12.1		45.1		40.9		49.3		0.33	-0.042	0.084	0.372
Traditional method	28.7		39.9		46.9		52.5		0.112	0.07	0.056	0.238
Modern method	34.5		41.1		44.8		50.2		0.066	0.037	0.054	0.157
Number of births		0.277		0.281		0.114		0.323					Number of births at the time of survey
0 – 1	25.6		30.3		40.7		42.7		0.047	0.104	0.02	0.171
2 – 5	23.5		27.9		36.5		45		0.044	0.086	0.085	0.215
Trends in overweight and obesity among study participants, estimated using survey-weighted data. N = number of observations. GDHS = Ghana Demographic and Health Survey.

## Sheet: decomposition - overweight (wt)
Multivariate decomposition, showing contributions to the gap attributed to differences in endowments and to differences in coefficients
Decomposition results
	2003 - 2008 GDHS			2008 - 2014 GDHS			2014 - 2022 GDHS			2003 - 2022 GDHS
	Overweight			Overweight			Overweight			Overweight
	Endowments	Coefficients	Interaction	Endowments	Coefficients	Interaction	Endowments	Coefficients	Interaction	Endowments	Coefficients	Interaction
(Intercept)	0	0.526361	0	0	-0.199888	0	0	-0.0342827	0	0	0.29219	0
Age	0.00961223	-0.446372	-0.0023	-0.0614412	-0.194636	0.00565686	0.007158	-0.112921	-0.000364058	-0.0464216	-0.76519	0.0159996
Marital status: Married / living with partner
Never in union	0.0215666	-0.265872	0.033665	-0.00489432	0.0732195	0.00149228	0.014055	-0.0929607	0.00773276	0.0309133	-0.2973	0.0543914
Widowed / divorced / separated	-4.86457e-05	-0.0291104	-0.0004	-0.000251903	-0.00603394	0.000785957	0.00036	-0.0108527	-0.000307032	-0.00118994	-0.04927	0.00460427
Education: No education
Primary	0.000814497	-0.00223459	-3.1e-05	0.006136	-0.00750692	-0.000746691	0.025002	-0.0329069	-0.0102983	0.0370126	-0.04017	-0.0186113
Secondary	-0.00872318	0.0319425	-0.0033	-0.00483391	-0.158044	0.00312975	-0.01852	-0.0471598	0.00284603	-0.0534703	-0.18067	0.0314745
Higher	-0.00376557	0.00685718	-0.00169	-0.0113455	-0.00637567	0.00235849	-0.01866	0.00604055	-0.00246392	-0.0328866	0.013653	-0.00981243
Wealth quintile: Poorest
Poorer	-0.00078006	0.0189257	-0.00115	0.00333301	-0.0686684	-0.00282585	-0.00289	0.00516718	-0.0001895	-0.00457715	-0.04725	0.00274053
Middle	-0.00566117	0.00984015	-0.00061	-0.0096158	-0.151003	0.00589333	0.00135	0.0932324	0.000833711	-0.0136352	-0.04628	0.00418028
Richer	-0.0211192	-0.0278071	0.001899	0.0199045	-0.0898022	-0.00465796	-0.0109	0.139007	-0.00579808	-0.0159103	0.017709	-0.00107773
Richest	0.0408008	0.0591264	0.006738	0.00686654	-0.132594	-0.00187484	0.004119	0.144105	0.00176841	0.0481887	0.070714	0.0101528
Residence location: Rural
Urban	-0.000564618	-0.0930754	0.000328	0.0154418	0.33269	-0.0332482	-0.01092	-0.358039	0.020112	-0.0298269	-0.11511	0.0176684
Region: Ashanti
Brong Ahafo	-0.00372083	0.0215506	0.002454	4.13502e-05	-0.03008	-0.00304732	0.005103	0.0265177	-0.00520283	0.000363502	0.01344	-0.000187832
Central	-0.00160485	0.00922712	-0.00073	0.00218481	0.0381482	-0.00584349	0.003847	0.00587829	-0.00098294	0.0080688	0.06477	-0.0227173
Eastern	0.00288025	-0.0287579	-0.00206	-0.00268679	0.0500389	0.00852722	-0.00097	-0.000527065	-3.60032e-05	-0.00484064	0.023313	0.00792959
Greater Accra	7.64431e-05	0.0719204	0.000204	-0.00574443	-0.00698094	0.00103833	-0.01206	0.0803753	0.0196416	-0.00307357	0.14266	0.00888708
Northern	0.00233669	-0.0573476	0.006881	-0.000646224	0.0403332	0.000437337	0.002538	-0.00802797	0.00037404	0.00827573	-0.02523	0.00383218
Upper East	0.00423569	-0.0366418	0.017349	-0.000628076	-0.00473906	-0.00131434	0.013619	0.0342044	-0.0123411	0.0215198	-0.01809	0.010312
Upper West	-0.00919257	-0.0110676	-0.01109	-0.000305031	-0.00395557	-0.000259424	0.002178	0.0143043	-0.00159426	-0.0175041	-0.00184	-0.00164547
Volta	0.00106877	-0.0283861	-0.00134	-0.00308733	0.0408545	0.00596397	-0.00264	0.00704922	0.000708145	-0.0084263	0.021665	0.00694998
Western	0.0035732	-0.0036371	-0.0005	-0.00032012	0.0322741	-0.00735887	-0.00711	0.0231765	0.00744862	-0.00354472	0.044035	0.00705856
TV watching frequency: Not at all
At least once a week	-0.0210362	0.034758	-0.00671	0.016108	-0.0912579	-0.00766337	-0.03488	0.0307453	-0.00532755	-0.0557134	-0.04085	0.0113082
Less than once a week	0.0177473	-0.0236465	-0.01919	-0.0485392	-0.0153622	0.00981788	0.01825	0.0166886	0.0097395	0.00110697	-0.03439	-0.00121722
Household head: Male
Female	-0.00592765	-0.0771527	0.004022	0.000860752	0.0675106	0.00131994	-0.00924	-0.0174923	0.00236225	-0.0112231	-0.02693	0.00441918
Number of household members	-0.0138418	0.083125	0.008394	-0.00299848	0.0025644	5.62496e-05	0.00103	0.0356985	-0.000212216	-0.0205155	0.120106	0.0142252
Contraceptive method: No method
Folkloric method	-0.00130883	-0.00490869	0.001606	-0.00200637	0.00260004	0.00455183	-0.00402	-0.0109171	0.0088075	-0.00320332	-0.0067	0.0043022
Traditional method	-0.00113385	-0.0228281	0.001596	0.000570629	0.0106514	0.00291614	-0.0102	-0.0191331	0.00852809	-0.00785981	-0.03225	0.011072
Modern method	0.00829247	-0.0366042	-0.00459	-0.00958441	0.0543639	-0.0145181	-0.0206	-0.043885	0.0100025	-0.0328197	-0.03816	0.0138575
Number of births	0.00542306	-0.0630013	-0.0063	-0.00104592	0.033831	-0.00154022	0.007649	-0.0604008	-0.00567553	0.0120961	-0.08981	-0.013346
Total (log-odds):	0.0199989	-0.384817	0.0231331	-0.0985275	-0.387848	-0.0309532	-0.057357	-0.187315	0.0501119	-0.199097	-1.03123	0.17675
Percent:	-5.85301	112.623	-6.77028	19.0454	74.9713	5.98326	29.4803	96.2762	-25.7565	18.8972	97.879	-16.7762
Overweight and obesity prevalence:	0.252756	0.299015	-0.0462584	0.299015	0.400798	-0.101783	0.400798	0.429781	-0.028983	0.252756	0.429781	-0.177025
	2003	2008	difference	2008	2014	difference	2014	2022	difference	2003	2022	difference

## Sheet: decomposition - obesity (wt)
Multivariate decomposition, showing contributions to the gap attributed to differences in endowments and to differences in coefficients
Decomposition results
	2003 - 2008 GDHS			2008 - 2014 GDHS			2014 - 2022 GDHS			2003 - 2022 GDHS
	Obesity			Obesity			Obesity			Obesity
	Endowments	Coefficients	Interaction	Endowments	Coefficients	Interaction	Endowments	Coefficients	Interaction	Endowments	Coefficients	Interaction
(Intercept)	0	-0.40477	0	0	1.21336	0	0	-1.83058	0	0	-1.02199	0
Age	0.0101396	0.00983424	5.07242e-05	-0.07488	-0.551835	0.0160384	0.0067928	0.461295	0.00148722	-0.0440548	-0.0786698	0.00164494
Marital status: Married / living with partner
Never in union	0.0512385	-0.0985813	0.0124824	-0.00346	-0.226796	-0.00462229	0.00942592	-0.0718746	0.00597876	0.0207311	-0.424626	0.0776857
Widowed / divorced / separated	-0.000111505	-0.0427594	-0.000583308	-0.00105	-0.017484	0.0022774	0.000176421	0.00162757	4.60453e-05	-0.000582751	-0.0631861	0.00590474
Education: No education
Primary	0.00114824	-0.0580125	-0.000793184	0.00556	0.0204903	0.00203811	0.0154691	-0.00685921	-0.00214661	0.0229	-0.0314404	-0.0145659
Secondary	-0.0139309	-0.0760447	0.00786414	-0.00222	0.0252625	-0.000500273	-0.0155264	-0.137905	0.00832241	-0.0448193	-0.193584	0.0337235
Higher	-0.00147451	0.00433221	-0.0010657	-0.00358	-0.000170274	6.29878e-05	-0.0237819	-0.0419493	0.017111	-0.0419029	-0.0306246	0.0220099
Wealth quintile: Poorest
Poorer	-0.000961013	-0.0100244	0.000609432	0.007348	-0.16338	-0.00672347	-0.00239631	0.12002	-0.00440157	-0.00379018	-0.0595754	0.00345572
Middle	-0.00412619	0.0575528	-0.00355473	-0.01817	-0.396155	0.0154611	0.00137325	0.307977	0.00275402	-0.0138702	-0.025307	0.00228572
Richer	-0.0189683	0.0742636	-0.00507259	0.031672	-0.346611	-0.0179784	-0.0129183	0.327482	-0.0136595	-0.0188479	0.0394593	-0.00240135
Richest	0.0465067	0.101307	0.0115452	0.01074	-0.357139	-0.00504983	0.00464796	0.371574	0.00455983	0.0543806	0.117448	0.0168628
Residence location: Rural
Urban	-0.000506603	-0.00142144	5.00451e-06	0.016542	0.325387	-0.0325184	-0.0111878	-0.374539	0.0210388	-0.0305699	-0.03146	0.00482872
Region: Ashanti
Brong Ahafo	-0.00352392	0.027517	0.0031332	-0.00486	0.0198878	0.00201478	0.002506	-0.0469307	0.00920789	0.000178503	0.00889621	-0.000124329
Central	-0.000524105	-0.0139843	0.00110958	-0.00319	-0.0130223	0.00199474	-0.00297219	0.00722888	-0.00120878	-0.0062342	-0.0282378	0.00990402
Eastern	0.00313901	-0.0300515	-0.0021578	0.003294	0.0180193	0.00307071	0.000559179	0.00991	0.000676942	0.00278441	0.00274292	0.000932983
Greater Accra	0.000283301	-0.0448878	-0.000127398	-0.01394	0.0235287	-0.00349961	0.00520253	0.054035	0.0132048	0.00132622	0.0305677	0.00190423
Northern	0.00309841	-0.109251	0.0131095	-0.00022	-0.00496955	-5.38854e-05	0.00260891	0.0344144	-0.00160344	0.00850548	-0.084159	0.0127836
Upper East	0.00215201	-0.0403514	0.0191051	0.001213	-0.00793076	-0.00219953	0.00958203	0.0333979	-0.0120501	0.0151404	-0.0284313	0.0162087
Upper West	-0.00823451	-0.0417939	-0.0418922	-0.00016	-0.00532249	-0.000349072	0.0018815	0.014195	-0.00158208	-0.0151236	-0.0359364	-0.0321943
Volta	0.00212842	-0.0271691	-0.00128586	-0.00155	0.0498458	0.00727652	-0.000901928	-0.00065672	-6.59723e-05	-0.00288011	0.0230949	0.00740857
Western	0.0033572	-0.0207676	-0.00285421	0.00304	0.0449739	-0.0102546	-0.00190567	-0.00415968	-0.00133687	-0.000950459	0.00951722	0.00152554
TV watching frequency: Not at all
At least once a week	-0.0377064	0.023013	-0.0044411	0.006527	0.102521	0.00860917	-0.0178546	-0.00901558	0.00156222	-0.0285207	0.140674	-0.0389379
Less than once a week	0.0257144	0.00579589	0.00470408	0.010504	0.104223	-0.0666082	-0.00548263	-0.00098459	-0.00057461	-0.000332549	0.0749701	0.00265383
Household head: Male
Female	-0.00513872	-0.0666923	0.00347646	0.001441	0.0229745	0.000449188	-0.00319399	0.0615742	-0.00831529	-0.00388124	0.0125093	-0.0020528
Number of household members	-0.0148168	0.276009	0.0278708	0.003762	-0.315103	-0.00691173	0.00040895	0.241338	-0.00143468	-0.00814777	0.19605	0.02322
Contraceptive method: No method
Folkloric method	0.000181835	0.00967069	-0.00316476	-0.05522	0.0313414	0.0548686	-0.00408188	-0.168293	0.135772	-0.00325032	0.0120887	-0.00776585
Traditional method	-0.000689492	-0.0182463	0.00127531	0.0001	0.00737912	0.00202026	0.00249419	0.00625505	-0.00278803	0.00192116	-0.0062756	0.00215455
Modern method	0.0065794	-0.0533434	-0.00668697	-0.00433	0.0553814	-0.0147898	-0.0139567	-0.0402157	0.00916619	-0.0222383	-0.0627498	0.022789
Number of births	-0.00694386	0.135989	0.0136019	-0.00309	-0.140696	0.00640548	0.00421526	0.0172641	0.00162221	0.00666617	0.0188902	0.00280706
Total (log-odds):	0.0380102	-0.432869	0.0462629	-0.0882013	-0.482037	-0.0494716	-0.0488162	-0.66438	0.181343	-0.155463	-1.51935	0.174651
Percent:	-10.9038	124.175	-13.2712	14.2327	77.7843	7.98303	9.1785	124.918	-34.0964	10.3631	101.279	-11.6422
Obesity prevalence:	0.0806628	0.0924253	-0.0117625	0.0924253	0.15268	-0.0602543	0.15268	0.184669	-0.0319894	0.0806628	0.184669	-0.104006
	2003	2008	difference	2008	2014	difference	2014	2022	difference	2003	2022	difference
