# Supplementary material for: A multivariate decomposition analysis of drivers of overweight and obesity among Ghanaian women
Source: Commun Med (Lond). 2026 Jan 15;6:122. doi: 10.1038/s43856-026-01391-2 (PMC12917117; doi:10.1038/s43856-026-01391-2)
Supplement: Supplementary file 7 — Supplementary Data 5 [file 43856_2026_1391_MOESM7_ESM.xlsx]

## Sheet: Table
Adjusted effects of household and personal characteristics on overweight and obesity among women: Evidence from 2022 Ghana Demographic and Health Survey with urban/rural sub-group analysis.
Variable	Urban 2022 GDHS		Rural 2022 GDHS		Legend / Description
	Overweight	Obesity	Overweight	Obesity
	aOR [95% CI]	aOR [95% CI]	aOR [95% CI]	aOR [95% CI]
Age (years)	1.06 [1.04-1.08] ***	1.10 [1.08-1.12] ***	1.06 [1.04-1.08] ***	1.07 [1.05-1.10] ***	Continuous variable representing respondent’s age at the time of survey
Household head					Sex of the household head as reported in the survey
Male	1	1	1	1
Female	1.16 [0.88-1.53]	1.18 [0.86-1.61]	1.21 [0.91-1.62]	0.95 [0.63-1.44]
Marital status					Marital status of the respondent at time of survey
Married / Cohabiting	1	1	1	1
Never married	0.59 [0.41-0.86] **	0.67 [0.44-1.01]	0.85 [0.56-1.31]	0.58 [0.30-1.10]
Previously married	1.12 [0.74-1.70]	0.93 [0.58-1.49]	1.02 [0.66-1.56]	1.45 [0.84-2.51]	Widowed, divorced, or separated
Educational attainment					Highest level of formal education attained by the respondent
No education	1	1	1	1
Primary	1.82 [1.15-2.86] *	1.83 [1.02-3.31] *	1.63 [1.10-2.44] *	1.68 [0.93-3.03]
Secondary	1.46 [0.98-2.16]	1.65 [0.97-2.80]	1.52 [1.07-2.17] *	1.66 [0.97-2.83]
Higher	1.27 [0.77-2.10]	1.91 [1.02-3.58] *	0.77 [0.40-1.49]	1.19 [0.49-2.88]
Wealth quintile					Household wealth index divided into quintiles
Poorest	1	1	1	1
Poorer	0.96 [0.49-1.90]	1.38 [0.48-3.97]	1.69 [1.19-2.41] **	1.49 [0.87-2.54]
Middle	1.25 [0.65-2.42]	1.92 [0.73-5.04]	2.04 [1.30-3.20] **	2.36 [1.23-4.54] *
Richer	1.53 [0.79-2.99]	3.85 [1.45-10.20] **	2.37 [1.40-4.01] **	4.24 [2.08-8.66] ***
Richest	1.95 [0.96-3.97]	6.14 [2.25-16.76] ***	3.69 [1.96-6.95] ***	6.01 [2.62-13.75] ***
Region					Administrative region of residence at the time of the survey
Ashanti	1	1	1	1
Brong-Ahafo	0.62 [0.42-0.91] *	0.80 [0.51-1.26]	1.07 [0.69-1.64]	1.05 [0.57-1.95]
Central	0.76 [0.48-1.19]	1.09 [0.67-1.78]	0.93 [0.56-1.53]	1.70 [0.90-3.23]
Eastern	0.56 [0.34-0.92] *	0.89 [0.52-1.53]	1.08 [0.64-1.80]	1.47 [0.73-2.97]
Greater Accra	0.57 [0.37-0.88] *	1.00 [0.63-1.59]	0.64 [0.29-1.42]	0.70 [0.28-1.71]
Northern	0.66 [0.41-1.06]	0.64 [0.35-1.15]	0.63 [0.37-1.06]	0.24 [0.10-0.55] ***
Upper East	0.53 [0.33-0.84] **	0.47 [0.26-0.84] *	0.63 [0.37-1.07]	0.76 [0.38-1.54]
Upper West	0.46 [0.27-0.79] **	0.48 [0.25-0.90] *	0.59 [0.34-1.05]	0.42 [0.14-1.21]
Volta	0.57 [0.37-0.89] *	0.65 [0.38-1.12]	0.85 [0.53-1.36]	1.19 [0.64-2.20]
Western	0.69 [0.45-1.08]	0.80 [0.48-1.34]	0.95 [0.60-1.49]	1.33 [0.72-2.45]
TV watching frequency					Self-reported frequency of watching television
Not at all	1	1	1	1
At least once a week	1.47 [1.00-2.16]	1.32 [0.82-2.11]	1.25 [0.88-1.76]	1.38 [0.84-2.26]
Less than once a week	1.54 [0.99-2.39]	1.22 [0.70-2.14]	0.84 [0.56-1.26]	0.96 [0.54-1.68]
Number of household members	0.97 [0.92-1.02]	0.97 [0.92-1.03]	0.95 [0.90-1.01]	0.99 [0.97-1.02]	Total number of usual household members
Number of births	1.22 [1.01-1.46]	1.18 [0.95-1.45]	1.09 [0.90-1.31]	0.95 [0.88-1.01]	Total number of live births reported by the respondent
Contraceptive method					Current contraceptive method used at the time of the survey
No method	1	1	1	1
Folkloric method	1.33 [0.39-4.57]	1.59 [0.33-7.60]	0.74 [0.28-1.96]	2.29 [0.63-8.32]
Traditional method	1.33 [0.90-1.97]	1.07 [0.68-1.67]	1.67 [1.07-2.61] *	0.75 [0.38-1.48]
Modern method	1.42 [1.08-1.86] *	1.39 [1.02-1.89] *	1.26 [0.95-1.66]	1.15 [0.78-1.69]
Constant	0.06 [0.02-0.18] ***	0.00 [0.00-0.02] ***	0.03 [0.01-0.07] ***	0.01 [0.00-0.03] ***	Model intercept
Observations:	2503	2296	2819	2478
Pseudo-R^2:	0.247	0.257	0.128	0.165
P-values were calculated using two-sided t-tests for regression coefficients, with standard errors adjusted for the survey design. Significance levels: *p<0.05, **p<0.01, ***p<0.001. All models are survey-weighted and account for the complex sampling design of the GDHS. Reference categories are indicated by a value of 1. aOR = adjusted odds ratio; CI = confidence interval; GDHS = Ghana Demographi…

## Sheet: decomposition - overweight (wt)
Multivariate decomposition, showing contributions to the gap attributed to differences in endowments and to differences in coefficients
Decomposition results
	2003 - 2008 GDHS			2008 - 2014 GDHS			2014 - 2022 GDHS			2003 - 2022 GDHS
	Overweight			Overweight			Overweight			Overweight
	Endowments	Coefficients	Interaction	Endowments	Coefficients	Interaction	Endowments	Coefficients	Interaction	Endowments	Coefficients	Interaction
(Intercept)	0	0.526361	0	0	-0.199888	0	0	-0.0342827	0	0	0.29219	0
Age	0.00961223	-0.446372	-0.0023	-0.0614412	-0.194636	0.00565686	0.007158	-0.112921	-0.000364058	-0.0464216	-0.76519	0.0159996
Marital status: Married / living with partner
Never in union	0.0215666	-0.265872	0.033665	-0.00489432	0.0732195	0.00149228	0.014055	-0.0929607	0.00773276	0.0309133	-0.2973	0.0543914
Widowed / divorced / separated	-4.86457e-05	-0.0291104	-0.0004	-0.000251903	-0.00603394	0.000785957	0.00036	-0.0108527	-0.000307032	-0.00118994	-0.04927	0.00460427
Education: No education
Primary	0.000814497	-0.00223459	-3.1e-05	0.006136	-0.00750692	-0.000746691	0.025002	-0.0329069	-0.0102983	0.0370126	-0.04017	-0.0186113
Secondary	-0.00872318	0.0319425	-0.0033	-0.00483391	-0.158044	0.00312975	-0.01852	-0.0471598	0.00284603	-0.0534703	-0.18067	0.0314745
Higher	-0.00376557	0.00685718	-0.00169	-0.0113455	-0.00637567	0.00235849	-0.01866	0.00604055	-0.00246392	-0.0328866	0.013653	-0.00981243
Wealth quintile: Poorest
Poorer	-0.00078006	0.0189257	-0.00115	0.00333301	-0.0686684	-0.00282585	-0.00289	0.00516718	-0.0001895	-0.00457715	-0.04725	0.00274053
Middle	-0.00566117	0.00984015	-0.00061	-0.0096158	-0.151003	0.00589333	0.00135	0.0932324	0.000833711	-0.0136352	-0.04628	0.00418028
Richer	-0.0211192	-0.0278071	0.001899	0.0199045	-0.0898022	-0.00465796	-0.0109	0.139007	-0.00579808	-0.0159103	0.017709	-0.00107773
Richest	0.0408008	0.0591264	0.006738	0.00686654	-0.132594	-0.00187484	0.004119	0.144105	0.00176841	0.0481887	0.070714	0.0101528
Residence location: Rural
Urban	-0.000564618	-0.0930754	0.000328	0.0154418	0.33269	-0.0332482	-0.01092	-0.358039	0.020112	-0.0298269	-0.11511	0.0176684
Region: Ashanti
Brong Ahafo	-0.00372083	0.0215506	0.002454	4.13502e-05	-0.03008	-0.00304732	0.005103	0.0265177	-0.00520283	0.000363502	0.01344	-0.000187832
Central	-0.00160485	0.00922712	-0.00073	0.00218481	0.0381482	-0.00584349	0.003847	0.00587829	-0.00098294	0.0080688	0.06477	-0.0227173
Eastern	0.00288025	-0.0287579	-0.00206	-0.00268679	0.0500389	0.00852722	-0.00097	-0.000527065	-3.60032e-05	-0.00484064	0.023313	0.00792959
Greater Accra	7.64431e-05	0.0719204	0.000204	-0.00574443	-0.00698094	0.00103833	-0.01206	0.0803753	0.0196416	-0.00307357	0.14266	0.00888708
Northern	0.00233669	-0.0573476	0.006881	-0.000646224	0.0403332	0.000437337	0.002538	-0.00802797	0.00037404	0.00827573	-0.02523	0.00383218
Upper East	0.00423569	-0.0366418	0.017349	-0.000628076	-0.00473906	-0.00131434	0.013619	0.0342044	-0.0123411	0.0215198	-0.01809	0.010312
Upper West	-0.00919257	-0.0110676	-0.01109	-0.000305031	-0.00395557	-0.000259424	0.002178	0.0143043	-0.00159426	-0.0175041	-0.00184	-0.00164547
Volta	0.00106877	-0.0283861	-0.00134	-0.00308733	0.0408545	0.00596397	-0.00264	0.00704922	0.000708145	-0.0084263	0.021665	0.00694998
Western	0.0035732	-0.0036371	-0.0005	-0.00032012	0.0322741	-0.00735887	-0.00711	0.0231765	0.00744862	-0.00354472	0.044035	0.00705856
TV watching frequency: Not at all
At least once a week	-0.0210362	0.034758	-0.00671	0.016108	-0.0912579	-0.00766337	-0.03488	0.0307453	-0.00532755	-0.0557134	-0.04085	0.0113082
Less than once a week	0.0177473	-0.0236465	-0.01919	-0.0485392	-0.0153622	0.00981788	0.01825	0.0166886	0.0097395	0.00110697	-0.03439	-0.00121722
Household head: Male
Female	-0.00592765	-0.0771527	0.004022	0.000860752	0.0675106	0.00131994	-0.00924	-0.0174923	0.00236225	-0.0112231	-0.02693	0.00441918
Number of household members	-0.0138418	0.083125	0.008394	-0.00299848	0.0025644	5.62496e-05	0.00103	0.0356985	-0.000212216	-0.0205155	0.120106	0.0142252
Contraceptive method: No method
Folkloric method	-0.00130883	-0.00490869	0.001606	-0.00200637	0.00260004	0.00455183	-0.00402	-0.0109171	0.0088075	-0.00320332	-0.0067	0.0043022
Traditional method	-0.00113385	-0.0228281	0.001596	0.000570629	0.0106514	0.00291614	-0.0102	-0.0191331	0.00852809	-0.00785981	-0.03225	0.011072
Modern method	0.00829247	-0.0366042	-0.00459	-0.00958441	0.0543639	-0.0145181	-0.0206	-0.043885	0.0100025	-0.0328197	-0.03816	0.0138575
Number of births	0.00542306	-0.0630013	-0.0063	-0.00104592	0.033831	-0.00154022	0.007649	-0.0604008	-0.00567553	0.0120961	-0.08981	-0.013346
Total (log-odds):	0.0199989	-0.384817	0.0231331	-0.0985275	-0.387848	-0.0309532	-0.057357	-0.187315	0.0501119	-0.199097	-1.03123	0.17675
Percent:	-5.85301	112.623	-6.77028	19.0454	74.9713	5.98326	29.4803	96.2762	-25.7565	18.8972	97.879	-16.7762
Overweight and obesity prevalence:	0.252756	0.299015	-0.0462584	0.299015	0.400798	-0.101783	0.400798	0.429781	-0.028983	0.252756	0.429781	-0.177025
	2003	2008	difference	2008	2014	difference	2014	2022	difference	2003	2022	difference

## Sheet: decomposition - obesity (wt)
Multivariate decomposition, showing contributions to the gap attributed to differences in endowments and to differences in coefficients
Decomposition results
	2003 - 2008 GDHS			2008 - 2014 GDHS			2014 - 2022 GDHS			2003 - 2022 GDHS
	Obesity			Obesity			Obesity			Obesity
	Endowments	Coefficients	Interaction	Endowments	Coefficients	Interaction	Endowments	Coefficients	Interaction	Endowments	Coefficients	Interaction
(Intercept)	0	-0.40477	0	0	1.21336	0	0	-1.83058	0	0	-1.02199	0
Age	0.0101396	0.00983424	5.07242e-05	-0.07488	-0.551835	0.0160384	0.0067928	0.461295	0.00148722	-0.0440548	-0.0786698	0.00164494
Marital status: Married / living with partner
Never in union	0.0512385	-0.0985813	0.0124824	-0.00346	-0.226796	-0.00462229	0.00942592	-0.0718746	0.00597876	0.0207311	-0.424626	0.0776857
Widowed / divorced / separated	-0.000111505	-0.0427594	-0.000583308	-0.00105	-0.017484	0.0022774	0.000176421	0.00162757	4.60453e-05	-0.000582751	-0.0631861	0.00590474
Education: No education
Primary	0.00114824	-0.0580125	-0.000793184	0.00556	0.0204903	0.00203811	0.0154691	-0.00685921	-0.00214661	0.0229	-0.0314404	-0.0145659
Secondary	-0.0139309	-0.0760447	0.00786414	-0.00222	0.0252625	-0.000500273	-0.0155264	-0.137905	0.00832241	-0.0448193	-0.193584	0.0337235
Higher	-0.00147451	0.00433221	-0.0010657	-0.00358	-0.000170274	6.29878e-05	-0.0237819	-0.0419493	0.017111	-0.0419029	-0.0306246	0.0220099
Wealth quintile: Poorest
Poorer	-0.000961013	-0.0100244	0.000609432	0.007348	-0.16338	-0.00672347	-0.00239631	0.12002	-0.00440157	-0.00379018	-0.0595754	0.00345572
Middle	-0.00412619	0.0575528	-0.00355473	-0.01817	-0.396155	0.0154611	0.00137325	0.307977	0.00275402	-0.0138702	-0.025307	0.00228572
Richer	-0.0189683	0.0742636	-0.00507259	0.031672	-0.346611	-0.0179784	-0.0129183	0.327482	-0.0136595	-0.0188479	0.0394593	-0.00240135
Richest	0.0465067	0.101307	0.0115452	0.01074	-0.357139	-0.00504983	0.00464796	0.371574	0.00455983	0.0543806	0.117448	0.0168628
Residence location: Rural
Urban	-0.000506603	-0.00142144	5.00451e-06	0.016542	0.325387	-0.0325184	-0.0111878	-0.374539	0.0210388	-0.0305699	-0.03146	0.00482872
Region: Ashanti
Brong Ahafo	-0.00352392	0.027517	0.0031332	-0.00486	0.0198878	0.00201478	0.002506	-0.0469307	0.00920789	0.000178503	0.00889621	-0.000124329
Central	-0.000524105	-0.0139843	0.00110958	-0.00319	-0.0130223	0.00199474	-0.00297219	0.00722888	-0.00120878	-0.0062342	-0.0282378	0.00990402
Eastern	0.00313901	-0.0300515	-0.0021578	0.003294	0.0180193	0.00307071	0.000559179	0.00991	0.000676942	0.00278441	0.00274292	0.000932983
Greater Accra	0.000283301	-0.0448878	-0.000127398	-0.01394	0.0235287	-0.00349961	0.00520253	0.054035	0.0132048	0.00132622	0.0305677	0.00190423
Northern	0.00309841	-0.109251	0.0131095	-0.00022	-0.00496955	-5.38854e-05	0.00260891	0.0344144	-0.00160344	0.00850548	-0.084159	0.0127836
Upper East	0.00215201	-0.0403514	0.0191051	0.001213	-0.00793076	-0.00219953	0.00958203	0.0333979	-0.0120501	0.0151404	-0.0284313	0.0162087
Upper West	-0.00823451	-0.0417939	-0.0418922	-0.00016	-0.00532249	-0.000349072	0.0018815	0.014195	-0.00158208	-0.0151236	-0.0359364	-0.0321943
Volta	0.00212842	-0.0271691	-0.00128586	-0.00155	0.0498458	0.00727652	-0.000901928	-0.00065672	-6.59723e-05	-0.00288011	0.0230949	0.00740857
Western	0.0033572	-0.0207676	-0.00285421	0.00304	0.0449739	-0.0102546	-0.00190567	-0.00415968	-0.00133687	-0.000950459	0.00951722	0.00152554
TV watching frequency: Not at all
At least once a week	-0.0377064	0.023013	-0.0044411	0.006527	0.102521	0.00860917	-0.0178546	-0.00901558	0.00156222	-0.0285207	0.140674	-0.0389379
Less than once a week	0.0257144	0.00579589	0.00470408	0.010504	0.104223	-0.0666082	-0.00548263	-0.00098459	-0.00057461	-0.000332549	0.0749701	0.00265383
Household head: Male
Female	-0.00513872	-0.0666923	0.00347646	0.001441	0.0229745	0.000449188	-0.00319399	0.0615742	-0.00831529	-0.00388124	0.0125093	-0.0020528
Number of household members	-0.0148168	0.276009	0.0278708	0.003762	-0.315103	-0.00691173	0.00040895	0.241338	-0.00143468	-0.00814777	0.19605	0.02322
Contraceptive method: No method
Folkloric method	0.000181835	0.00967069	-0.00316476	-0.05522	0.0313414	0.0548686	-0.00408188	-0.168293	0.135772	-0.00325032	0.0120887	-0.00776585
Traditional method	-0.000689492	-0.0182463	0.00127531	0.0001	0.00737912	0.00202026	0.00249419	0.00625505	-0.00278803	0.00192116	-0.0062756	0.00215455
Modern method	0.0065794	-0.0533434	-0.00668697	-0.00433	0.0553814	-0.0147898	-0.0139567	-0.0402157	0.00916619	-0.0222383	-0.0627498	0.022789
Number of births	-0.00694386	0.135989	0.0136019	-0.00309	-0.140696	0.00640548	0.00421526	0.0172641	0.00162221	0.00666617	0.0188902	0.00280706
Total (log-odds):	0.0380102	-0.432869	0.0462629	-0.0882013	-0.482037	-0.0494716	-0.0488162	-0.66438	0.181343	-0.155463	-1.51935	0.174651
Percent:	-10.9038	124.175	-13.2712	14.2327	77.7843	7.98303	9.1785	124.918	-34.0964	10.3631	101.279	-11.6422
Obesity prevalence:	0.0806628	0.0924253	-0.0117625	0.0924253	0.15268	-0.0602543	0.15268	0.184669	-0.0319894	0.0806628	0.184669	-0.104006
	2003	2008	difference	2008	2014	difference	2014	2022	difference	2003	2022	difference
